# Supplementary material for: A high-content morphological screen identifies novel microRNAs that regulate neuroblastoma cell differentiation
Source: Oncotarget. 2014 Feb 28;5(9):2499–512. doi: 10.18632/oncotarget.1703 (PMC4058022; doi:10.18632/oncotarget.1703)
Supplement: Supplementary file 2 [file oncotarget-05-2499-s002.xlsx]

## Sheet: Supp Table 1
Suppl. Table 1. Genetic backgrounds of neuroblastoma cell lines used in the study
Cell line	Age	Gender	Stage	Chr 1p alteration	Chr 17 alteration	MYCN ampl.
BE(2)-C	2	male	4	Y	N	Y
SK-N-BE	1.8	male	4	Y	N	Y
LAN6	5.8	male	4	N	unk	N
NGP	2.6	male	unk	Y	Y	Y
KELLY	unk	unk	unk	unk	unk	Y
Shown are the cell line names, ages and genders of the patients, stages of the tumor from which the cell lines are derived, chromosome 1p and 17 alterations, and MYCN gene amplification status. *unk, unknown; Chr, Chromosome; ampl., amplification.

## Sheet: Supp Table 2
Suppl. Table 2. Genes identified as regulating neuroblastoma differentiation by IPA analysis
Symbol	Entrez Gene Name
AHR	aryl hydrocarbon receptor
APP	amyloid beta (A4) precursor protein
ARHGAP32	Rho GTPase activating protein 32
ATM	ataxia telangiectasia mutated
ATP2C1	ATPase, Ca++ transporting, type 2C, member 1
BDNF	brain-derived neurotrophic factor
BMP2	bone morphogenetic protein 2
CCND1	cyclin D1
CDC42	cell division cycle 42
CDK4	cyclin-dependent kinase 4
CDKN1A	cyclin-dependent kinase inhibitor 1A (p21, Cip1)
CEBPA	CCAAT/enhancer binding protein (C/EBP), alpha
CEBPB	CCAAT/enhancer binding protein (C/EBP), beta
DDIT3	DNA-damage-inducible transcript 3
ECT2	epithelial cell transforming sequence 2 oncogene
EGFR	epidermal growth factor receptor
ESR1	estrogen receptor 1
GDNF	glial cell derived neurotrophic factor
HMGB1	high mobility group box 1
HNRNPA2B1	heterogeneous nuclear ribonucleoprotein A2/B1
IGF1	insulin-like growth factor 1 (somatomedin C)
IGF1R	insulin-like growth factor 1 receptor
IGF2	insulin-like growth factor 2 (somatomedin A)
IGFBP5	insulin-like growth factor binding protein 5
JUN	jun proto-oncogene
KCTD11	potassium channel tetramerisation domain containing 11
MYBL2	v-myb myeloblastosis viral oncogene homolog (avian)-like 2
NCAM1	neural cell adhesion molecule 1
NDN	necdin, melanoma antigen (MAGE) family member
NFKBIA	nuclear factor of kappa light polypeptide gene enhancer in B-cells inhibitor, alpha
NGF	nerve growth factor (beta polypeptide)
NME1	NME/NM23 nucleoside diphosphate kinase 1
NPM1	nucleophosmin (nucleolar phosphoprotein B23, numatrin)
NRTN	neurturin
NTRK1	neurotrophic tyrosine kinase, receptor, type 1
NTRK2	neurotrophic tyrosine kinase, receptor, type 2
PLAT	plasminogen activator, tissue
PML	promyelocytic leukemia
RARG	retinoic acid receptor, gamma
RHOQ	ras homolog family member Q
SHC3	SHC (Src homology 2 domain containing) transforming protein 3
STAT3	signal transducer and activator of transcription 3 (acute-phase response factor)
TGFA	transforming growth factor, alpha
TGM2	transglutaminase 2 (C polypeptide, protein-glutamine-gamma-glutamyltransferase)
THRA	thyroid hormone receptor, alpha
THRB	thyroid hormone receptor, beta
TSC2	tuberous sclerosis 2
